# Supplementary material for: Comparative Tumor Microenvironment Analysis for HCC and PDAC Using KMplotter
Source: Int J Mol Sci. 2025 Dec 10;26(24):11920. doi: 10.3390/ijms262411920 (PMC12732809; doi:10.3390/ijms262411920)
Supplement: Supplementary file 1 [file ijms-26-11920-s001.zip]

Archive with 1 entries (1 files):
- ijms-3939715-supplementary.pdf
